# Supplementary material for: Adeno‐associated virus‐vectored influenza vaccine elicits neutralizing and Fcγ receptor‐activating antibodies
Source: EMBO Mol Med. 2020 Mar 12;12(5):e10938. doi: 10.15252/emmm.201910938 (PMC7207162; doi:10.15252/emmm.201910938)
Supplement: Supplementary file 5 — Source Data for Expanded View [file EMMM-12-e10938-s005.zip]

Archive with 2 entries (2 files):
- emmm201910938-sup-0003-SDataAppendixFigS1A.pdf
- emmm201910938-sup-0006-SDataFigEV1F.pdf
